# Supplementary material for: SAA1 Protein: A Potential Biomarker for Acute Myeloid Leukemia
Source: Biomedicines. 2025 Apr 5;13(4):880. doi: 10.3390/biomedicines13040880 (PMC12024993; doi:10.3390/biomedicines13040880)
Supplement: Supplementary file 1 [file biomedicines-13-00880-s001.zip]

Archive with 1 entries (1 files):
- biomedicines-3502395-supplementary.pdf
